# Supplementary material for: Fibroblast Activation Protein (FAP) as a Serum Biomarker for Fibrotic Ovarian Aging: A Clinical Validation Study Based on Translational Transcriptomic Targets
Source: Int J Mol Sci. 2025 Aug 13;26(16):7807. doi: 10.3390/ijms26167807 (PMC12386806; doi:10.3390/ijms26167807)
Supplement: Supplementary file 1 [file ijms-26-07807-s001.zip]

Archive with 2 entries (2 files):
- ijms-3793437-Suppkementary Figure.pdf
- ijms-3793437-Suppkementary Tables.pdf
